# Supplementary material for: Integrative Analysis of Gene Expression Through One-Class Logistic Regression Machine Learning Identifies Stemness Features in Multiple Myeloma
Source: Front Genet. 2021 Aug 16;12:666561. doi: 10.3389/fgene.2021.666561 (PMC8415636; doi:10.3389/fgene.2021.666561)
Supplement: Supplementary file 1 [file Data_Sheet_1.xlsx]

## Sheet: Table S1
Table S1. Univariate and Multivariable Cox regression analysis of clinical features and EFS in the GSE24080 cohort of multiple myeloma patients.
	Univariate Cox regression analysis		Multivariable Cox regression analysis
	HR(95%CI)	pvalue	HR(95%CI)	pvalue
Treatment	0.60175(0.44197-0.81929)	0.0012561	0.6101(0.43025-0.86513)	0.0055549
Age	1.2166(0.94646-1.5639)	0.12589	1.0306(0.78223-1.3578)	0.83045
Gender	0.98305(0.76268-1.2671)	0.89496	1.175(0.87982-1.5693)	0.27456
Race	1.4684(0.94712-2.2764)	0.085962	1.4725(0.90597-2.3934)	0.11841
B2M	1.072(1.0549-1.0894)	2.76e-17	1.0893(1.0508-1.1291)	3.07e-06
CRP	1.0051(1.0009-1.0092)	0.016015	0.99788(0.99026-1.0056)	0.5874
CREAT	1.2259(1.1402-1.318)	3.57e-08	0.96604(0.84207-1.1083)	0.62194
LDH	1.0053(1.0037-1.0069)	1.88e-10	1.0037(1.0018-1.0057)	0.00018136
ALB	0.6948(0.57508-0.83946)	0.00016096	0.88611(0.69602-1.1281)	0.32637
HGB	0.87751(0.81914-0.94004)	0.00019891	0.94815(0.86403-1.0405)	0.2614
ASPC	1.0084(1.0033-1.0135)	0.0012278	0.99611(0.98776-1.0045)	0.36464
BMPC	1.009(1.0042-1.0139)	0.00025397	1.0019(0.99424-1.0096)	0.62672
MRI	1.0105(1.0026-1.0184)	0.0087709	1.0032(0.99416-1.0122)	0.49354
Cyto_Abn	1.8414(1.4345-2.3637)	1.65e-06	1.5562(1.1602-2.0873)	0.0031562
mRNAsi	14.262(6.1723-32.954)	4.99e-10	3.9376(1.2199-12.71)	0.021885
StromalScore	0.99968(0.99921-1.0001)	0.18127	1.0007(1-1.0013)	0.046651
ImmuneScore	0.99962(0.9992-1.0001)	0.085698	0.99996(0.99937-1.0005)	0.88275

## Sheet: Table S2
Table S2. Univariate and Multivariable Cox regression analysis of clinical features and OS in the GSE4204 cohort of multiple myeloma patients.
	Univariate Cox regression analysis		Multivariable Cox regression analysis
	HR(95%CI)	pvalue	HR(95%CI)	pvalue
mRNAsi	36.983(9.8582-138.74)	8.69e-08	32.744(7.4848-143.25)	3.6e-06
StromalScore	0.9989(0.99809-0.9997)	0.0072728	0.99955(0.99864-1.0005)	0.3382
ImmuneScore	0.99955(0.99888-1.0002)	0.18921	1.0003(0.99958-1.001)	0.40937
Treatment	0.90153(0.46712-1.7399)	0.75731	0.81461(0.42012-1.5795)	0.5439

## Sheet: Table S3
Table S3. The 127 hub prognostic genes that related to stemness
Gene	HR	95% CI	p.value
TIPIN	1.7	(1.4-2.1)	2.8e-06
BUB1B	1.4	(1.2-1.6)	3e-07
ZWILCH	1.9	(1.5-2.3)	1e-08
TRIP13	1.7	(1.4-2)	2.8e-08
OIP5	1.8	(1.5-2.2)	1.6e-10
CCNB1	1.5	(1.3-1.8)	1.3e-07
RACGAP1	1.5	(1.3-1.7)	2.7e-07
EZH2	1.6	(1.4-1.9)	1.1e-09
CDK1	1.4	(1.2-1.6)	6.5e-07
NDC80	1.4	(1.2-1.6)	2e-06
ECT2	1.4	(1.2-1.6)	2e-05
DEPDC1B	1.8	(1.5-2.2)	6.8e-09
E2F8	1.8	(1.4-2.2)	2.1e-08
MAD2L1	1.4	(1.2-1.6)	3.1e-06
FAM72A	1.5	(1.3-1.7)	1.1e-10
FAM72B	1.5	(1.3-1.7)	1.1e-10
FAM72C	1.5	(1.3-1.7)	1.1e-10
FAM72D	1.5	(1.3-1.7)	1.1e-10
SPC25	1.7	(1.4-2)	5.3e-08
MCM2	1.8	(1.4-2.1)	1.4e-08
RFC4	1.7	(1.3-2)	1.7e-06
NUF2	1.5	(1.3-1.7)	2.5e-10
KIF11	1.5	(1.3-1.7)	1.1e-07
CCNB2	1.7	(1.4-1.9)	7.4e-10
TMEM97	1.7	(1.4-2)	8.7e-08
CEP55	1.5	(1.3-1.7)	2.9e-09
KIF20A	1.8	(1.5-2.2)	3.7e-10
PBK	1.4	(1.2-1.7)	6e-07
CENPA	1.7	(1.4-2)	5.9e-09
KIF15	1.6	(1.3-1.9)	3.3e-07
RRM2	1.3	(1.2-1.5)	1.2e-06
KIF14	1.8	(1.5-2.1)	3.6e-11
ASPM	1.5	(1.3-1.7)	3.1e-10
SMC2	1.5	(1.3-1.9)	7.9e-06
DNMT1	1.9	(1.4-2.4)	2.9e-06
CENPK	1.3	(1.2-1.5)	6.9e-05
NUSAP1	1.4	(1.2-1.6)	1.6e-06
TOPBP1	2	(1.5-2.8)	9e-06
GMNN	1.6	(1.3-1.9)	1.3e-05
SUV39H2	2.1	(1.6-2.9)	1.1e-06
NEK2	1.6	(1.4-1.8)	6.6e-10
RBBP8	2.1	(1.7-2.8)	5.9e-09
RAD51AP1	1.6	(1.4-1.9)	1.6e-08
MGME1	2.2	(1.6-2.9)	7.7e-08
CENPH	1.5	(1.2-1.9)	7.2e-05
CENPW	1.6	(1.3-1.9)	4.2e-07
CDKN3	1.6	(1.3-1.8)	3.5e-07
DCAF13	1.9	(1.4-2.6)	2.9e-05
CSE1L	1.8	(1.4-2.4)	1.8e-05
SPDL1	2	(1.5-2.6)	7.1e-07
RNASEH2A	1.4	(1.1-1.9)	0.021
POLE2	1.8	(1.4-2.2)	1.5e-07
TOP2A	1.4	(1.3-1.6)	5.7e-08
LRR1	1.6	(1.3-2)	7.5e-05
FEN1	1.5	(1.2-2)	0.00095
DTL	1.4	(1.2-1.6)	2.6e-06
TYMS	1.4	(1.2-1.6)	1.4e-06
CCDC34	1.6	(1.3-1.9)	5.5e-06
ATAD2	1.8	(1.5-2.2)	3.1e-09
KIF18B	2.3	(1.7-3)	1.5e-09
UBE2T	2.2	(1.7-2.7)	3.8e-12
DHFR	1.4	(1.1-1.8)	0.0059
ZWINT	1.4	(1.2-1.6)	3.3e-06
KIF18A	1.9	(1.5-2.3)	2.9e-08
DLGAP5	1.6	(1.3-1.9)	6.5e-07
TTK	1.6	(1.3-1.8)	3.4e-08
MCM3	1.9	(1.4-2.4)	2.6e-06
MEMO1	1.9	(1.4-2.6)	5e-05
GINS1	1.5	(1.3-1.7)	1.7e-07
FOXM1	1.9	(1.5-2.4)	1.1e-07
MTFR2	1.7	(1.3-2.1)	1.6e-05
DKC1	2.1	(1.6-2.9)	4.2e-07
NCAPG2	1.5	(1.2-1.8)	0.0001
FIGNL1	1.6	(1.3-2)	3.8e-06
PRC1	1.4	(1.2-1.6)	0.0002
UHRF1	1.4	(1.2-1.7)	0.00024
SKP2	1.5	(1.2-2)	0.0016
RMI1	1.7	(1.3-2.2)	1.9e-05
ZNF367	1.3	(1.1-1.6)	0.0019
NUP85	1.6	(1.2-2.1)	0.00056
CDC20	1.8	(1.5-2.3)	2.5e-08
UBE2C	1.8	(1.5-2.2)	3.5e-09
RRM1	1.5	(1.2-2)	0.0013
KPNA2	1.8	(1.4-2.2)	3.9e-06
TPX2	1.8	(1.5-2.2)	2.6e-08
MCM6	1.7	(1.4-2)	2.2e-07
MASTL	1.8	(1.4-2.3)	4.1e-06
MELK	1.4	(1.1-1.8)	0.0019
BRIP1	1.5	(1.3-1.9)	3.9e-05
MRPL13	1.7	(1.3-2.1)	9.2e-06
LMNB1	1.6	(1.3-1.9)	4.9e-06
MTHFD1	1.6	(1.2-2.1)	0.0014
PCNA	1.5	(1.2-1.8)	0.00036
SMC4	1.7	(1.4-2.1)	3.8e-06
UNG	1.3	(1-1.6)	0.047
NCAPG	1.8	(1.4-2.3)	7.4e-07
HAUS1	1.5	(1.2-1.9)	0.00027
SHCBP1	1.3	(1.2-1.5)	5.3e-06
DONSON	1.7	(1.3-2.1)	5.1e-06
WEE1	1.5	(1.3-1.7)	1.3e-06
HPRT1	1.8	(1.5-2.2)	1e-08
CDCA7L	1.3	(1-1.6)	0.019
TUBG1	1.7	(1.3-2.3)	4e-05
MCM5	1.5	(1.3-1.9)	3.2e-05
MSH2	1.7	(1.4-2.1)	5.2e-06
CBX7	0.72	(0.58-0.9)	0.0041
CDC7	1.6	(1.3-1.9)	3.9e-06
FANCL	1.5	(1.2-1.9)	6.3e-05
MEST	1.4	(1.2-1.6)	1.7e-06
CKS1B	1.7	(1.4-2.1)	1.4e-08
CDC6	1.5	(1.2-1.7)	1.6e-05
CPQ	0.73	(0.57-0.94)	0.013
NXT2	1.5	(1.3-1.8)	1.5e-05
FABP5	1.4	(1.2-1.5)	5.5e-08
TFDP1	1.4	(1.1-1.8)	0.0029
BRI3BP	1.3	(1.1-1.5)	0.0031
HLA-DOB	0.68	(0.56-0.83)	0.00016
DCK	1.3	(1.1-1.5)	0.00089
HMGB2	1.4	(1.1-1.7)	0.0015
ALCAM	0.72	(0.6-0.85)	0.00016
MAGEC2	1.3	(1.1-1.5)	0.00033
HMGN5	1.5	(1.3-1.8)	1.2e-09
APOBEC3B	1.2	(1.1-1.4)	0.002
CD79A	0.88	(0.77-1)	0.043
GGH	1.3	(1.1-1.5)	0.00046
CEP128	1.2	(1-1.3)	0.01
MFAP3L	0.82	(0.75-0.89)	2.1e-06

## Sheet: Table S4
Table S4. The 34 pivotal stemness-related signatures.
Gene	logFC	AveExpr	t	P.Value	adj.P.Val	B
TIPIN	0.885883	6.2109	20.9019	3.84969e-72	6.62762e-68	153.423
ZWILCH	0.8105	7.77446	17.3671	2.3103e-54	5.68201e-51	112.856
NDC80	1.27808	6.09969	17.1624	2.33691e-53	4.43544e-50	110.563
BUB1B	1.34515	7.30199	17.1538	2.57635e-53	4.43544e-50	110.466
MAD2L1	1.31801	7.44997	16.7598	2.15869e-51	3.37855e-48	106.078
RFC4	0.840917	7.76366	16.0365	6.69993e-48	5.01504e-45	98.1105
RBBP8	0.681489	8.91622	15.9778	1.28037e-47	7.87247e-45	97.4688
CDK1	1.17492	7.09389	15.8076	8.31134e-47	4.336e-44	95.6155
CCNB1	1.03441	7.25524	15.6284	5.91113e-46	2.82683e-43	93.6718
CENPK	1.17154	5.6003	15.2133	5.37981e-44	1.85238e-41	89.2028
MCM2	0.800078	8.36373	15.1279	1.35372e-43	4.29074e-41	88.2886
NUF2	1.19383	5.2519	15.0521	3.06063e-43	8.93082e-41	87.4805
CCNB2	0.936301	7.34022	14.9755	6.97791e-43	1.93761e-40	86.6641
GMNN	0.811606	7.72107	14.8917	1.71366e-42	4.53884e-40	85.7742
CENPH	0.759138	7.02074	14.4391	2.1174e-40	4.55665e-38	81.0033
SMC2	0.861878	7.34061	14.345	5.71672e-40	1.16436e-37	80.0197
NUP85	0.593902	7.17613	14.1328	5.31135e-39	9.14402e-37	77.8123
SPC25	0.723456	4.93171	14.0821	9.02756e-39	1.50892e-36	77.287
CENPA	0.792709	6.9334	13.8412	1.10733e-37	1.68707e-35	74.8048
KIF18A	0.568489	4.93565	13.5669	1.87634e-36	2.48485e-34	72.003
ZWINT	1.06156	8.21068	13.5363	2.56749e-36	3.37419e-34	71.6925
FEN1	0.636815	8.60087	13.5087	3.40522e-36	4.40784e-34	71.413
GINS1	0.92475	6.31959	13.1377	1.48378e-34	1.60658e-32	67.6768
MCM3	0.508644	8.28365	12.6793	1.45514e-32	1.36151e-30	63.1389
SPDL1	0.512608	6.21071	12.4769	1.07302e-31	9.23652e-30	61.1622
PCNA	0.698517	9.12712	11.9211	2.35419e-29	1.64088e-27	55.8303
CDC20	0.607261	6.7173	11.8055	7.09476e-29	4.77123e-27	54.7395
MCM6	0.626363	8.97485	11.1979	2.10711e-26	1.11963e-24	49.1119
DONSON	0.589191	7.75382	10.8603	4.59978e-25	2.11173e-23	46.066
MCM5	0.635599	7.79307	10.824	6.38666e-25	2.90113e-23	45.7419
NCAPG	0.52601	6.98274	10.8181	6.73794e-25	3.03666e-23	45.689
SMC4	0.628381	9.4021	10.5995	4.77987e-24	1.96866e-22	43.7544
CDC7	0.523141	5.34437	10.0448	6.12717e-22	2.00925e-20	38.9645
CDC6	0.62298	6.70271	9.29272	3.32098e-19	7.91883e-18	32.7588
